# Supplementary material for: Decreased MARCKS Protein Expression in Kidney Cortex Membrane Fractions of Cathepsin B Knockout Mice Is Associated with Reduced Lysophosphatidylcholine and Protein Kinase C Activity
Source: Biomedicines. 2023 May 20;11(5):1489. doi: 10.3390/biomedicines11051489 (PMC10216610; doi:10.3390/biomedicines11051489)
Supplement: Supplementary file 1 [file biomedicines-11-01489-s001.zip]

Archive with 1 entries (1 files):
- supfig1.pptx
